# Supplementary material for: ﻿A new species of Typhonium (Araceae) from Vietnam
Source: PhytoKeys. 2024 Feb 16;238:119–26. doi: 10.3897/phytokeys.238.112973 (PMC10892196; doi:10.3897/phytokeys.238.112973)
Supplement: XML Treatment for Typhonium obtusum [file phytokeys.238.112973-treatment1.xml]

<!DOCTYPE tp:taxon-treatment
  PUBLIC "-//TaxonX//DTD Taxonomic Treatment Publishing DTD v0 20100105//EN" "tax-treatment-NSO.dtd">
<tp:taxon-treatment xmlns:tp="http://www.plazi.org/taxpub"><tp:treatment-meta><kwd-group><label>Taxon classification</label><kwd>
              <named-content content-type="kingdom">Plantae</named-content>
            </kwd><kwd>
              <named-content content-type="order">Alismatales</named-content>
            </kwd><kwd>
              <named-content content-type="family">Araceae</named-content>
            </kwd></kwd-group><mixed-citation publication-type="journal"><person-group><name><surname>Luu</surname><given-names>Hong Truong</given-names></name><name><surname>Nguyen-Phi</surname><given-names>Nga</given-names></name><name><surname>Nguyen</surname><given-names>Quoc Dat</given-names></name><name><surname>Nguyen</surname><given-names>Hieu Cuong</given-names></name><name><surname>Van</surname><given-names>Hong Thien</given-names></name><name><surname>Nguyen-Le</surname><given-names>Xuan Bach</given-names></name></person-group><article-title>﻿A new species of <italic><tp:taxon-name><tp:taxon-name-part taxon-name-part-type="genus" reg="Typhonium">Typhonium</tp:taxon-name-part></tp:taxon-name></italic> (<tp:taxon-name><tp:taxon-name-part taxon-name-part-type="family">Araceae</tp:taxon-name-part></tp:taxon-name>) from Vietnam</article-title><source>PhytoKeys</source><day>16</day><month>02</month><year>2024</year><volume>238</volume><fpage>119</fpage><lpage>126</lpage><pub-id pub-id-type="doi">10.3897/phytokeys.238.112973</pub-id></mixed-citation></tp:treatment-meta><tp:nomenclature><label>﻿</label><tp:taxon-name>
            <object-id xmlns:xlink="http://www.w3.org/1999/xlink" content-type="arpha" xlink:type="simple">309C8BB1-186C-5314-A621-6D06D1C3E78C</object-id>
            <tp:taxon-name-part taxon-name-part-type="genus" reg="Typhonium">Typhonium</tp:taxon-name-part>
            <tp:taxon-name-part taxon-name-part-type="species" reg="obtusum">obtusum</tp:taxon-name-part>
            <object-id xmlns:xlink="http://www.w3.org/1999/xlink" content-type="ipni" xlink:type="simple">urn:lsid:ipni.org:names:77336459-1</object-id>
          </tp:taxon-name><tp:taxon-authority>Luu, X.B.Nguyen-Le &amp; H.C.Nguyen</tp:taxon-authority><tp:taxon-status xmlns:xlink="http://www.w3.org/1999/xlink" xlink:type="simple">sp. nov.</tp:taxon-status><xref ref-type="fig" rid="F1">Fig. 1</xref></tp:nomenclature><tp:treatment-sec sec-type="material" id="SECID0EQIAC"><title>Type.</title><p>Vietnam. Phu Yen Province, Tay Hoa District, Hoa Thinh Ward; <named-content xmlns:xlink="http://www.w3.org/1999/xlink" content-type="dwc:verbatimCoordinates" xlink:type="simple"><named-content content-type="geo-json" specific-use="{&#34;type&#34;:&#34;Point&#34;,&#34;coordinates&#34;:[109.237528,12.908361]}" id="NCID0EZIAC" xlink:type="simple">12°54'30.1"N, 109°14'15.1"E</named-content></named-content>, 30 m elevation; 5 August 2015; Nguyen Le Xuan Bach &amp; Nguyen Hieu Cuong <italic>PY495-505</italic> (holotype SGN!; isotypes SGN!, PHH!).</p></tp:treatment-sec><tp:treatment-sec sec-type="diagnosis" id="SECID0EAJAC"><title>Diagnosis.</title><p><italic><tp:taxon-name><tp:taxon-name-part taxon-name-part-type="genus" reg="Typhonium">Typhonium</tp:taxon-name-part><tp:taxon-name-part taxon-name-part-type="species" reg="obtusum">obtusum</tp:taxon-name-part></tp:taxon-name></italic> is morphologically similar to <italic><tp:taxon-name><tp:taxon-name-part taxon-name-part-type="genus" reg="Typhonium">T.</tp:taxon-name-part><tp:taxon-name-part taxon-name-part-type="species" reg="rhizomatosum">rhizomatosum</tp:taxon-name-part></tp:taxon-name></italic> and <italic><tp:taxon-name><tp:taxon-name-part taxon-name-part-type="genus" reg="Typhonium">T.</tp:taxon-name-part><tp:taxon-name-part taxon-name-part-type="species" reg="cordifolium">cordifolium</tp:taxon-name-part></tp:taxon-name></italic> in having ovate leaf blades with cordate base, oblong and elongate spathe limb as long as the spadix and an elongated fusiform spadix appendix. However, the novel taxon can be distinguished from <italic><tp:taxon-name><tp:taxon-name-part taxon-name-part-type="genus" reg="Typhonium">T.</tp:taxon-name-part><tp:taxon-name-part taxon-name-part-type="species" reg="rhizomatosum">rhizomatosum</tp:taxon-name-part></tp:taxon-name></italic> by its subcylindrical (vs. globose to subglobose) tubers without (vs. with) rhizomatous offsets, stipitate and fusiform (vs. sessile and conical) spadix appendix) and oblong-elliptic (vs. narrowly triangular ovate) spathe limb and from <italic><tp:taxon-name><tp:taxon-name-part taxon-name-part-type="genus" reg="Typhonium">T.</tp:taxon-name-part><tp:taxon-name-part taxon-name-part-type="species" reg="cordifolium">cordifolium</tp:taxon-name-part></tp:taxon-name></italic> by its subcylindrical (vs. subglobose) tubers, leaves without (vs. with) adventitious buds, oblong-elliptic (vs. narrowly triangular ovate) spathe limb and stipitate and fusiform (vs. sessile and cylindrical) spadix appendix.</p><fig id="F1" position="float" orientation="portrait"><object-id xmlns:xlink="http://www.w3.org/1999/xlink" content-type="doi" xlink:type="simple">10.3897/phytokeys.238.112973.figure1</object-id><object-id xmlns:xlink="http://www.w3.org/1999/xlink" content-type="arpha" xlink:type="simple">6878E247-B88B-57E1-ABC7-644AE82E508E</object-id><label>Figure 1.</label><caption><p><italic><tp:taxon-name><tp:taxon-name-part taxon-name-part-type="genus" reg="Typhonium">Typhonium</tp:taxon-name-part><tp:taxon-name-part taxon-name-part-type="species" reg="obtusum">obtusum</tp:taxon-name-part></tp:taxon-name></italic><bold>A</bold> whole plants <bold>B</bold> stem <bold>C</bold> different forms of leaf blade <bold>D</bold> inflorescence <bold>E</bold> spathe and spadix <bold>F</bold> male, sterile and female zones <bold>G</bold> stamens <bold>H</bold> thecae, opened <bold>I</bold> pistils, cross-dissection <bold>J</bold> fruits.</p></caption><graphic xmlns:xlink="http://www.w3.org/1999/xlink" xlink:href="phytokeys-238-119_article-112973__-g001.jpg" position="float" orientation="portrait" xlink:type="simple" id="oo_985056.jpg"><uri content-type="original_file" xlink:type="simple">https://binary.pensoft.net/fig/985056</uri></graphic></fig></tp:treatment-sec><tp:treatment-sec sec-type="description" id="SECID0EJMAC"><title>Description.</title><p>Herbs, seasonally dormant, 10–17 cm tall; tuber underground, subcylindrical, fleshy, 2–2.5 cm long, 1–1.5 cm in diameter, with many filiform roots. <bold><italic>Leaves</italic></bold> 2–3 together. <bold><italic>Petiole</italic></bold> smooth, slender, 5–9 cm long, 1.8–2.2 mm in diameter, white to brown at base, green towards the apex. <bold><italic>Leaf blade</italic></bold> entire or trilobate, strongly cordate, glabrous, adaxially green, abaxially lighter green, concave, 3.2–4.7 cm long, 3–4 cm wide; entire leaf blade ovate, rounded at apex, venation pinnate with abaxially prominent midrib, lateral veins 5–8, brochiododromous, collective veins at 2–5 mm from margin; anterior lobes ovate, broadly elliptic to obovate, 2.5–3.7 cm long, 2.3–3.0 cm wide, obtuse to rounded at apex with a minute mucro, mid-rib abaxially prominent, lateral veins 4–6, brochiododromous, collective veins at 1–2 mm from margin; lateral lobes elliptic to ovate, 2.2–3.1 cm long, 0.6–1.6 cm wide, obtuse at apex, oblique at base. <bold><italic>Inflorescences</italic></bold> solitary; <bold><italic>peduncle</italic></bold> white, 2.5–6 cm long, ca. 4 mm in diameter; <bold><italic>spathe</italic></bold> 5–6 cm long, tube and limb separated by a constriction, outside green-brown, inside purple-brown; <bold><italic>spathe tube</italic></bold> ovoid, 1.1–1.3 cm long, 7–8 mm in diameter; <bold><italic>spathe limb</italic></bold> oblong-elliptic, 4–4.5 cm long, 1.1–1.3 cm wide, obtuse at apex, hardly open at base at anthesis; <bold><italic>spadix</italic></bold> equal or slightly shorter than spathe, sessile; <bold><italic>female part</italic></bold> conical, 1.6–2 mm long, 3.9–4.3 mm in diameter at the base, 2–3 mm in diameter at the top, with 3–4 rows of crowded pistils; <bold><italic>ovary</italic></bold> obovate, ca. 1 mm long, 0.6–0.8 mm in diameter, yellowish-greenish, with purple spots, unilocular, uniovulate placentation, transparently white; <bold><italic>ovule</italic></bold> light yellow, on a basal placenta and hold obliquely on a funicle; <bold><italic>stigma</italic></bold> sessile, disciform, 0.3–0.5 mm in diam., 0.1–0.2 mm high, light yellow, penicillate; <bold><italic>interstice</italic></bold> 1–1.3 cm long, lower part ca. 4 mm densely covered with staminodes, upper part naked, smooth, white to yellowish; <bold><italic>staminodes</italic></bold> filiform, subulate, 1–3 mm long, 0.4 mm in diameter, apically curved downward, yellowish-greenish; <bold><italic>male part</italic></bold> cylindrical, ca. 4.5 mm long, ca. 2.5 mm in diameter; <bold><italic>stamens</italic></bold> free, sparsely to (mostly) densely arranged; <bold><italic>thecae</italic></bold> globular, ca. 0.3 mm in diameter, dark purple, opening by apical slit; <bold><italic>pollens</italic></bold> translucent white; <bold><italic>appendix</italic></bold> stipitate, elongated fusiform, pale yellowish, 2.5–3.9 cm long, 2–3 mm in diameter, stipe ca. 3.5 mm long, pale yellow. <bold><italic>Fruits</italic></bold> ovoid to capsule-shaped, 3–4 mm long, 1.5–1.8 mm in diameter, white at base, green towards the apex with many dark purple spots.</p></tp:treatment-sec><tp:treatment-sec sec-type="etymology" id="SECID0EOOAC"><title>Etymology.</title><p>The species is named for the obtuse apex of its spathe limb.</p></tp:treatment-sec><tp:treatment-sec sec-type="Vernacular name" id="SECID0ETOAC"><title>Vernacular name.</title><p>Bán hạ mo tù (Vietnamese); Obtuse-spathed typhonium (English, here proposed).</p></tp:treatment-sec><tp:treatment-sec sec-type="Ecological notes" id="SECID0EYOAC"><title>Ecological notes.</title><p>The new species was found growing in clumps on basalt soils in open places of rural farms. It appears in September to December and becomes dormant in January to August. Flowering and fruiting were seen in August.</p></tp:treatment-sec><tp:treatment-sec sec-type="distribution" id="SECID0E4OAC"><title>Distribution.</title><p><italic><tp:taxon-name><tp:taxon-name-part taxon-name-part-type="genus" reg="Typhonium">Typhonium</tp:taxon-name-part><tp:taxon-name-part taxon-name-part-type="species" reg="obtusum">obtusum</tp:taxon-name-part></tp:taxon-name></italic> has been recorded only from the type locality.</p></tp:treatment-sec><tp:treatment-sec sec-type="conservation status" id="SECID0EOPAC"><title>Conservation status.</title><p>Data Deficient (DD) (<xref ref-type="bibr" rid="B11">IUCN Standards and Petitions Subcommittee 2022</xref>). The new species has, so far, been found in one location and further inventory should be employed for a certain assessment.</p></tp:treatment-sec><tp:treatment-sec sec-type="Taxonomic notes" id="SECID0EYPAC"><title>Taxonomic notes.</title><p>The key morphological similarities and differences of <italic><tp:taxon-name><tp:taxon-name-part taxon-name-part-type="genus" reg="Typhonium">T.</tp:taxon-name-part><tp:taxon-name-part taxon-name-part-type="species" reg="obtusum">obtusum</tp:taxon-name-part></tp:taxon-name></italic> versus <italic><tp:taxon-name><tp:taxon-name-part taxon-name-part-type="genus" reg="Typhonium">T.</tp:taxon-name-part><tp:taxon-name-part taxon-name-part-type="species" reg="rhizomatosum">rhizomatosum</tp:taxon-name-part></tp:taxon-name></italic> and <italic><tp:taxon-name><tp:taxon-name-part taxon-name-part-type="genus" reg="Typhonium">T.</tp:taxon-name-part><tp:taxon-name-part taxon-name-part-type="species" reg="cordifolium">cordifolium</tp:taxon-name-part></tp:taxon-name></italic> are presented in the diagnosis. In addition, the two latter are different from the new species by their unique characters in the genus: <italic><tp:taxon-name><tp:taxon-name-part taxon-name-part-type="genus" reg="Typhonium">T.</tp:taxon-name-part><tp:taxon-name-part taxon-name-part-type="species" reg="cordifolium">cordifolium</tp:taxon-name-part></tp:taxon-name></italic> with adventitious buds appearing at the mature leaf blade apex or sometimes at the top of the sheath, while <italic><tp:taxon-name><tp:taxon-name-part taxon-name-part-type="genus" reg="Typhonium">T.</tp:taxon-name-part><tp:taxon-name-part taxon-name-part-type="species" reg="rhizomatosum">rhizomatosum</tp:taxon-name-part></tp:taxon-name></italic> often forms large colonies thanks to its rhizomatous offsettings (<xref ref-type="bibr" rid="B15">Murata et al. 2010</xref>; <xref ref-type="bibr" rid="B1">Boyce et al. 2012</xref>; <xref ref-type="bibr" rid="B25">Nguyen-Phi et al. 2023</xref>).</p><p>The new species may be morphologically close to <italic><tp:taxon-name><tp:taxon-name-part taxon-name-part-type="genus" reg="Typhonium">T.</tp:taxon-name-part><tp:taxon-name-part taxon-name-part-type="species" reg="hayatae">hayatae</tp:taxon-name-part></tp:taxon-name></italic> Sribonnma &amp; J.Murata (<xref ref-type="bibr" rid="B32">Sriboonma et al. 1994</xref>), <italic><tp:taxon-name><tp:taxon-name-part taxon-name-part-type="genus" reg="Typhonium">T.</tp:taxon-name-part><tp:taxon-name-part taxon-name-part-type="species" reg="inopinatum">inopinatum</tp:taxon-name-part></tp:taxon-name></italic> Prain (<xref ref-type="bibr" rid="B12">King and Prain 1898</xref>), <italic><tp:taxon-name><tp:taxon-name-part taxon-name-part-type="genus" reg="Typhonium">T.</tp:taxon-name-part><tp:taxon-name-part taxon-name-part-type="species" reg="medusae">medusae</tp:taxon-name-part></tp:taxon-name></italic> Hett. &amp; Sookch. (<xref ref-type="bibr" rid="B9">Hetterscheid et al. 2001</xref>) and <italic><tp:taxon-name><tp:taxon-name-part taxon-name-part-type="genus" reg="Typhonium">T.</tp:taxon-name-part><tp:taxon-name-part taxon-name-part-type="species" reg="varians">varians</tp:taxon-name-part></tp:taxon-name></italic> Hett. &amp; Sookch. (<xref ref-type="bibr" rid="B9">Hetterscheid et al. 2001</xref>), as they have a short spathe limb and similar general shape and structure of the spadix and filiform staminodes. However, these species are easily distinguishable from the new taxon as they have elongate conical, sessile or shortly stipitate spadix appendix with truncate base. Furthermore, <italic><tp:taxon-name><tp:taxon-name-part taxon-name-part-type="genus" reg="Typhonium">T.</tp:taxon-name-part><tp:taxon-name-part taxon-name-part-type="species" reg="hayatae">hayatae</tp:taxon-name-part></tp:taxon-name></italic> has globose tuber, long spadix appendix (6–14 cm) and spathe limb (12–26 cm); <italic><tp:taxon-name><tp:taxon-name-part taxon-name-part-type="genus" reg="Typhonium">T.</tp:taxon-name-part><tp:taxon-name-part taxon-name-part-type="species" reg="inopinatum">inopinatum</tp:taxon-name-part></tp:taxon-name></italic> has globose tuber, ovate-lanceolate spathe limb that is shorter than the spadix appendix and yellow staminodes; <italic><tp:taxon-name><tp:taxon-name-part taxon-name-part-type="genus" reg="Typhonium">T.</tp:taxon-name-part><tp:taxon-name-part taxon-name-part-type="species" reg="medusae">medusae</tp:taxon-name-part></tp:taxon-name></italic> has depressed tuber, velvety petioles, hairy leaf blades, orbicular spathe limb, pale yellow or cream staminodes and elongate conical appendix; <italic><tp:taxon-name><tp:taxon-name-part taxon-name-part-type="genus" reg="Typhonium">T.</tp:taxon-name-part><tp:taxon-name-part taxon-name-part-type="species" reg="varians">varians</tp:taxon-name-part></tp:taxon-name></italic> has depressed tuber, dark grey spadix appendix 4.5–9 cm long, triangular ovate spathe limb of 7–14 cm length and 4–7.5 cm in diameter and pale pink anthers. Their different morphological characters are summarised in Table <xref ref-type="table" rid="T1">1</xref>.</p><table-wrap id="T1" position="float" orientation="portrait"><label>Table 1.</label><caption><p>Morphological differences between <italic><tp:taxon-name><tp:taxon-name-part taxon-name-part-type="genus" reg="Typhonium">Typhonium</tp:taxon-name-part><tp:taxon-name-part taxon-name-part-type="species" reg="obtusum">obtusum</tp:taxon-name-part></tp:taxon-name></italic> and close species.</p></caption><table id="TID0ENGBG" rules="all"><tbody><tr><th rowspan="1" colspan="1"/><th rowspan="1" colspan="1">
                    <italic>
                      <tp:taxon-name><tp:taxon-name-part taxon-name-part-type="genus" reg="Typhonium">T.</tp:taxon-name-part><tp:taxon-name-part taxon-name-part-type="species" reg="obtusum">obtusum</tp:taxon-name-part></tp:taxon-name>
                    </italic>
                  </th><th rowspan="1" colspan="1">
                    <italic>
                      <tp:taxon-name><tp:taxon-name-part taxon-name-part-type="genus" reg="Typhonium">T.</tp:taxon-name-part><tp:taxon-name-part taxon-name-part-type="species" reg="hayatae">hayatae</tp:taxon-name-part></tp:taxon-name>
                    </italic>
                  </th><th rowspan="1" colspan="1">
                    <italic>
                      <tp:taxon-name><tp:taxon-name-part taxon-name-part-type="genus" reg="Typhonium">T.</tp:taxon-name-part><tp:taxon-name-part taxon-name-part-type="species" reg="inopinatum">inopinatum</tp:taxon-name-part></tp:taxon-name>
                    </italic>
                  </th><th rowspan="1" colspan="1">
                    <italic>
                      <tp:taxon-name><tp:taxon-name-part taxon-name-part-type="genus" reg="Typhonium">T.</tp:taxon-name-part><tp:taxon-name-part taxon-name-part-type="species" reg="medusae">medusae</tp:taxon-name-part></tp:taxon-name>
                    </italic>
                  </th><th rowspan="1" colspan="1">
                    <italic>
                      <tp:taxon-name><tp:taxon-name-part taxon-name-part-type="genus" reg="Typhonium">T.</tp:taxon-name-part><tp:taxon-name-part taxon-name-part-type="species" reg="varians">varians</tp:taxon-name-part></tp:taxon-name>
                    </italic>
                  </th><th rowspan="1" colspan="1">
                    <italic>
                      <tp:taxon-name><tp:taxon-name-part taxon-name-part-type="genus" reg="Typhonium">T.</tp:taxon-name-part><tp:taxon-name-part taxon-name-part-type="species" reg="rhizomatosum">rhizomatosum</tp:taxon-name-part></tp:taxon-name>
                    </italic>
                  </th><th rowspan="1" colspan="1">
                    <italic>
                      <tp:taxon-name><tp:taxon-name-part taxon-name-part-type="genus" reg="Typhonium">T.</tp:taxon-name-part><tp:taxon-name-part taxon-name-part-type="species" reg="cordifolium">cordifolium</tp:taxon-name-part></tp:taxon-name>
                    </italic>
                  </th></tr><tr><td rowspan="1" colspan="1">
                    <bold>Tuber</bold>
                  </td><td rowspan="1" colspan="1">subcylindrical, without rhizomatous offsets</td><td rowspan="1" colspan="1">globose, without rhizomatous offsets</td><td rowspan="1" colspan="1">subcylindrical, globose, without rhizomatous offsets</td><td rowspan="1" colspan="1">depressed, without rhizomatous offsets</td><td rowspan="1" colspan="1">depressed, without rhizomatous offsets</td><td rowspan="1" colspan="1">globose to subglobose, with rhizomatous offsets</td><td rowspan="1" colspan="1">subglobose, without rhizomatous offsets</td></tr><tr><td rowspan="1" colspan="1">
                    <bold>Leaf blade</bold>
                  </td><td rowspan="1" colspan="1">ovate, smooth</td><td rowspan="1" colspan="1">–</td><td rowspan="1" colspan="1">ovate to triangular or hastate, smooth</td><td rowspan="1" colspan="1">broadly triangular, 10 cm long, 14 cm wide, hairy</td><td rowspan="1" colspan="1">broadly triangular, more or less distinctly trilobate to subpentalobate, smooth</td><td rowspan="1" colspan="1">ovate to elliptical-ovate, smooth</td><td rowspan="1" colspan="1">narrowly ovate elliptic to narrowly elliptic, acuminate, with a bulbil when mature</td></tr><tr><td rowspan="1" colspan="1">
                    <bold>Spadix appendix</bold>
                  </td><td rowspan="1" colspan="1">2.5–3.9 cm long, 0.2–0.3 cm in diameter, pale yellowish, fusiform, stipe ca. 0.35 cm long, base gradually narrowing</td><td rowspan="1" colspan="1">6–14 cm long, 0.5–1.5 cm in diameter, conical, stipe short, base truncate</td><td rowspan="1" colspan="1">4–6 cm long, 0.4–0.5 cm in diameter, yellow, yellowish-brown, elongate conical, subsessile, base truncate</td><td rowspan="1" colspan="1">1 cm long, 0.3 cm in diameter, reddish-brown, elongate conical, stipe 0.15 cm long, base truncate</td><td rowspan="1" colspan="1">4.5–9 cm long, to 1 cm in diameter, dark grey, elongate conical, stipe 0.5 cm long, base truncate</td><td rowspan="1" colspan="1">8 cm long, 0.35 cm in diameter, beige, conical, sessile, base truncate</td><td rowspan="1" colspan="1">3.6–7.7 cm long, 0.1–0.2 cm in diameter, brick orange, cylindrical, sessile, base gradually narrowing</td></tr><tr><td rowspan="1" colspan="1">
                    <bold>Spathe tube</bold>
                  </td><td rowspan="1" colspan="1">ovoid, 1.1–1.3 cm long, 0.7–0.8 cm in diameter, green with brown dots</td><td rowspan="1" colspan="1">oblong-ovoid 2.5–4.5 cm long, 1–2 cm wide, dark brownish-purple</td><td rowspan="1" colspan="1">ovoid, 0.8‒1.5 cm long, ca. 1 cm in diameter, green</td><td rowspan="1" colspan="1">ovoid, 1.8–2 cm long, 1.2–1.5 cm in diameter, white with pinkish or purplish-brown flushing</td><td rowspan="1" colspan="1">ovoid, ca. 2.5 cm long, ca. 1.5 cm in diameter, glossy green</td><td rowspan="1" colspan="1">subglobose, 1 cm long, 0.8 cm in diameter, outside bright pale green, inside as outside, but with pale pink flush</td><td rowspan="1" colspan="1">ovoid, 1.2 cm long, 1 cm in diameter, light brown-green outside, brown or reddish-brown inside</td></tr><tr><td rowspan="1" colspan="1">
                    <bold>Spathe limb</bold>
                  </td><td rowspan="1" colspan="1">oblong-elliptic, 4–4.5 cm long, 1.1–1.3 cm wide, green with brown mottling</td><td rowspan="1" colspan="1">widely ovate in lower part, narrowly triangular in upper part, 12–26 cm long, 7.5–12 (–15) cm wide, dark brownish-purple</td><td rowspan="1" colspan="1">narrowly ovate to lanceolate, 5.5–7 cm long, 1.2–2 cm wide, basally brownish, apically green</td><td rowspan="1" colspan="1">orbicular, 2.7–3 cm long, 3 cm wide, whitish-greenish with a dense pinkish-brownish or brownish mottling</td><td rowspan="1" colspan="1">triangular ovate, 7–14 cm long, 4–7.5 cm wide, dark green flushed with dirty brown</td><td rowspan="1" colspan="1">narrowly triangular ovate, 7–9.5 cm long, 0.9–1.5 cm wide, bright pale green with brown longitudinal veins</td><td rowspan="1" colspan="1">narrowly triangular ovate, 5–9 cm long, to 3 cm wide, light brown-green</td></tr><tr><td rowspan="1" colspan="1">
                    <bold>Staminode</bold>
                  </td><td rowspan="1" colspan="1">slender filiform, decurved, yellowish-greenish</td><td rowspan="1" colspan="1">unknown</td><td rowspan="1" colspan="1">filiform, horizontally spread and slightly curved, yellow</td><td rowspan="1" colspan="1">subulate, upper ones straight, lower ones variously curved, mostly downwards, pale yellow or cream</td><td rowspan="1" colspan="1">subulate, upper ones straight, lower ones strongly curved downward, pale yellow</td><td rowspan="1" colspan="1">cylindrical, mostly perpendicular to axis, creamy white</td><td rowspan="1" colspan="1">cylindrical, spreading, dark yellow</td></tr><tr><td rowspan="1" colspan="1">
                    <bold>Ovary</bold>
                  </td><td rowspan="1" colspan="1">obovoid, yellowish-greenish</td><td rowspan="1" colspan="1">unknown</td><td rowspan="1" colspan="1">ellipsoid, yellowish-greenish</td><td rowspan="1" colspan="1">elongate, tapering to the base, basal half white, upper part spotted reddish-pink</td><td rowspan="1" colspan="1">more or less ellipsoid, pale green</td><td rowspan="1" colspan="1">elongate obovate, creamy white</td><td rowspan="1" colspan="1">elongate, white</td></tr><tr><td rowspan="1" colspan="1">
                    <bold>Stigma</bold>
                  </td><td rowspan="1" colspan="1">light yellow</td><td rowspan="1" colspan="1">unknown</td><td rowspan="1" colspan="1">yellow</td><td rowspan="1" colspan="1">reddish-pink</td><td rowspan="1" colspan="1">dirty whitish-greyish</td><td rowspan="1" colspan="1">creamy white</td><td rowspan="1" colspan="1">white</td></tr><tr><td rowspan="1" colspan="1">
                    <bold>Distribution</bold>
                  </td><td rowspan="1" colspan="1">C. Vietnam</td><td rowspan="1" colspan="1">S. Vietnam</td><td rowspan="1" colspan="1">N. and Central India to Thailand</td><td rowspan="1" colspan="1">C. Thailand</td><td rowspan="1" colspan="1">N. Thailand</td><td rowspan="1" colspan="1">Thailand</td><td rowspan="1" colspan="1">Thailand, Myanmar, S. Vietnam</td></tr></tbody></table></table-wrap><sec sec-type="﻿Key to the 24 presently known Vietnamese species of Typhonium" id="SECID0ERRAE"><title>﻿Key to the 24 presently known Vietnamese species of <italic><tp:taxon-name><tp:taxon-name-part taxon-name-part-type="genus" reg="Typhonium">Typhonium</tp:taxon-name-part></tp:taxon-name></italic></title><table-wrap content-type="key" position="anchor" orientation="portrait"><table id="TID0EZKAC" rules="all"><tbody><tr><td rowspan="1" colspan="1">1</td><td rowspan="1" colspan="1">Sterile interstice of spadix entirely covered with staminodes</td><td rowspan="1" colspan="1">
                      <bold>
                        <italic>
                          <tp:taxon-name><tp:taxon-name-part taxon-name-part-type="genus" reg="Typhonium">T.</tp:taxon-name-part><tp:taxon-name-part taxon-name-part-type="species" reg="flagelliforme">flagelliforme</tp:taxon-name-part></tp:taxon-name>
                        </italic>
                      </bold>
                    </td></tr><tr><td rowspan="1" colspan="1">–</td><td rowspan="1" colspan="1">Only base of sterile interstice of spadix covered with staminodes</td><td rowspan="1" colspan="1">
                      <bold>2</bold>
                    </td></tr><tr><td rowspan="1" colspan="1">2</td><td rowspan="1" colspan="1">Leaves perfectly trifoliolate</td><td rowspan="1" colspan="1">
                      <bold>3</bold>
                    </td></tr><tr><td rowspan="1" colspan="1">–</td><td rowspan="1" colspan="1">Not as above</td><td rowspan="1" colspan="1">
                      <bold>4</bold>
                    </td></tr><tr><td rowspan="1" colspan="1">3</td><td rowspan="1" colspan="1">Plant with 3 leaves; appendix stipitate; female section of spadix with 5–6 rows of pistils</td><td rowspan="1" colspan="1">
                      <bold>
                        <italic>
                          <tp:taxon-name><tp:taxon-name-part taxon-name-part-type="genus" reg="Typhonium">T.</tp:taxon-name-part><tp:taxon-name-part taxon-name-part-type="species" reg="thatsonense">thatsonense</tp:taxon-name-part></tp:taxon-name>
                        </italic>
                      </bold>
                    </td></tr><tr><td rowspan="1" colspan="1">–</td><td rowspan="1" colspan="1">Plant with 1 leaf; appendix sessile; female section of spadix with 2–3 rows of pistils</td><td rowspan="1" colspan="1">
                      <bold>
                        <italic>
                          <tp:taxon-name><tp:taxon-name-part taxon-name-part-type="genus" reg="Typhonium">T.</tp:taxon-name-part><tp:taxon-name-part taxon-name-part-type="species" reg="hangiae">hangiae</tp:taxon-name-part></tp:taxon-name>
                        </italic>
                      </bold>
                    </td></tr><tr><td rowspan="1" colspan="1">4</td><td rowspan="1" colspan="1">Inflorescence appearing before the leaves</td><td rowspan="1" colspan="1">
                      <bold>5</bold>
                    </td></tr><tr><td rowspan="1" colspan="1">–</td><td rowspan="1" colspan="1">Inflorescence appearing together with the leaves</td><td rowspan="1" colspan="1">
                      <bold>6</bold>
                    </td></tr><tr><td rowspan="1" colspan="1">5</td><td rowspan="1" colspan="1">Spathe 6–9 cm long; staminodes ca. 6 mm long</td><td rowspan="1" colspan="1">
                      <bold>
                        <italic>
                          <tp:taxon-name><tp:taxon-name-part taxon-name-part-type="genus" reg="Typhonium">T.</tp:taxon-name-part><tp:taxon-name-part taxon-name-part-type="species" reg="penicillatum">penicillatum</tp:taxon-name-part></tp:taxon-name>
                        </italic>
                      </bold>
                    </td></tr><tr><td rowspan="1" colspan="1">–</td><td rowspan="1" colspan="1">Spathe 14–30 cm long; staminodes ≤ 3 mm long</td><td rowspan="1" colspan="1">
                      <bold>
                        <italic>
                          <tp:taxon-name><tp:taxon-name-part taxon-name-part-type="genus" reg="Typhonium">T.</tp:taxon-name-part><tp:taxon-name-part taxon-name-part-type="species" reg="hayatae">hayatae</tp:taxon-name-part></tp:taxon-name>
                        </italic>
                      </bold>
                    </td></tr><tr><td rowspan="1" colspan="1">6</td><td rowspan="1" colspan="1">Spathe limb elongate, narrowly lanceolate-triangular</td><td rowspan="1" colspan="1">
                      <bold>7</bold>
                    </td></tr><tr><td rowspan="1" colspan="1">–</td><td rowspan="1" colspan="1">Spathe limb wide, oblong-elliptic, ovate to lanceolate</td><td rowspan="1" colspan="1">
                      <bold>15</bold>
                    </td></tr><tr><td rowspan="1" colspan="1">7</td><td rowspan="1" colspan="1">Staminodes red with a light yellow acumen</td><td rowspan="1" colspan="1">
                      <bold>8</bold>
                    </td></tr><tr><td rowspan="1" colspan="1">–</td><td rowspan="1" colspan="1">Staminodes unicolourful</td><td rowspan="1" colspan="1">
                      <bold>9</bold>
                    </td></tr><tr><td rowspan="1" colspan="1">8</td><td rowspan="1" colspan="1">Spathe tube globose, to 1.5 cm long; staminodes 5 mm long, clavate</td><td rowspan="1" colspan="1">
                      <bold>
                        <italic>
                          <tp:taxon-name><tp:taxon-name-part taxon-name-part-type="genus" reg="Typhonium">T.</tp:taxon-name-part><tp:taxon-name-part taxon-name-part-type="species" reg="bachmaense">bachmaense</tp:taxon-name-part></tp:taxon-name>
                        </italic>
                      </bold>
                    </td></tr><tr><td rowspan="1" colspan="1">–</td><td rowspan="1" colspan="1">Spathe tube oblong or cylindrical, 2 cm long; staminodes 12 mm long, acute</td><td rowspan="1" colspan="1">
                      <bold>
                        <italic>
                          <tp:taxon-name><tp:taxon-name-part taxon-name-part-type="genus" reg="Typhonium">T.</tp:taxon-name-part><tp:taxon-name-part taxon-name-part-type="species" reg="kbangense">kbangense</tp:taxon-name-part></tp:taxon-name>
                        </italic>
                      </bold>
                    </td></tr><tr><td rowspan="1" colspan="1">9</td><td rowspan="1" colspan="1">Spathe limb white</td><td rowspan="1" colspan="1">
                      <bold>
                        <italic>
                          <tp:taxon-name><tp:taxon-name-part taxon-name-part-type="genus" reg="Typhonium">T.</tp:taxon-name-part><tp:taxon-name-part taxon-name-part-type="species" reg="praelongum">praelongum</tp:taxon-name-part></tp:taxon-name>
                        </italic>
                      </bold>
                    </td></tr><tr><td rowspan="1" colspan="1">–</td><td rowspan="1" colspan="1">Not as above</td><td rowspan="1" colspan="1">
                      <bold>10</bold>
                    </td></tr><tr><td rowspan="1" colspan="1">10</td><td rowspan="1" colspan="1">Spathe limb corrugated</td><td rowspan="1" colspan="1">
                      <bold>
                        <italic>
                          <tp:taxon-name><tp:taxon-name-part taxon-name-part-type="genus" reg="Typhonium">T.</tp:taxon-name-part><tp:taxon-name-part taxon-name-part-type="species" reg="corrugatum">corrugatum</tp:taxon-name-part></tp:taxon-name>
                        </italic>
                      </bold>
                    </td></tr><tr><td rowspan="1" colspan="1">–</td><td rowspan="1" colspan="1">Not as above</td><td rowspan="1" colspan="1">
                      <bold>11</bold>
                    </td></tr><tr><td rowspan="1" colspan="1">11</td><td rowspan="1" colspan="1">Leaf 3-lobed</td><td rowspan="1" colspan="1">
                      <bold>12</bold>
                    </td></tr><tr><td rowspan="1" colspan="1">–</td><td rowspan="1" colspan="1">Not as above</td><td rowspan="1" colspan="1">
                      <bold>13</bold>
                    </td></tr><tr><td rowspan="1" colspan="1">12</td><td rowspan="1" colspan="1">Stigma funnel-shaped and lobed</td><td rowspan="1" colspan="1">
                      <bold>
                        <italic>
                          <tp:taxon-name><tp:taxon-name-part taxon-name-part-type="genus" reg="Typhonium">T.</tp:taxon-name-part><tp:taxon-name-part taxon-name-part-type="species" reg="stigmatilobatum">stigmatilobatum</tp:taxon-name-part></tp:taxon-name>
                        </italic>
                      </bold>
                    </td></tr><tr><td rowspan="1" colspan="1">–</td><td rowspan="1" colspan="1">Stigma disciform and unlobed</td><td rowspan="1" colspan="1">
                      <bold>
                        <italic>
                          <tp:taxon-name><tp:taxon-name-part taxon-name-part-type="genus" reg="Typhonium">T.</tp:taxon-name-part><tp:taxon-name-part taxon-name-part-type="species" reg="huense">huense</tp:taxon-name-part></tp:taxon-name>
                        </italic>
                      </bold>
                    </td></tr><tr><td rowspan="1" colspan="1">13</td><td rowspan="1" colspan="1">Leaves with 7 leaflets, leaflets linear to or linear-lanceolate</td><td rowspan="1" colspan="1">
                      <bold>
                        <italic>
                          <tp:taxon-name><tp:taxon-name-part taxon-name-part-type="genus" reg="Typhonium">T.</tp:taxon-name-part><tp:taxon-name-part taxon-name-part-type="species" reg="lineare">lineare</tp:taxon-name-part></tp:taxon-name>
                        </italic>
                      </bold>
                    </td></tr><tr><td rowspan="1" colspan="1">–</td><td rowspan="1" colspan="1">Not as above</td><td rowspan="1" colspan="1">
                      <bold>14</bold>
                    </td></tr><tr><td rowspan="1" colspan="1">14</td><td rowspan="1" colspan="1">Spathe limb much shorter than spadix appendix</td><td rowspan="1" colspan="1">
                      <bold>
                        <italic>
                          <tp:taxon-name><tp:taxon-name-part taxon-name-part-type="genus" reg="Typhonium">T.</tp:taxon-name-part><tp:taxon-name-part taxon-name-part-type="species" reg="vermiforme">vermiforme</tp:taxon-name-part></tp:taxon-name>
                        </italic>
                      </bold>
                    </td></tr><tr><td rowspan="1" colspan="1">–</td><td rowspan="1" colspan="1">Spathe limb as long as spadix appendix</td><td rowspan="1" colspan="1">
                      <bold>
                        <italic>
                          <tp:taxon-name><tp:taxon-name-part taxon-name-part-type="genus" reg="Typhonium">T.</tp:taxon-name-part><tp:taxon-name-part taxon-name-part-type="species" reg="dongnaiense">dongnaiense</tp:taxon-name-part></tp:taxon-name>
                        </italic>
                      </bold>
                    </td></tr><tr><td rowspan="1" colspan="1">15</td><td rowspan="1" colspan="1">Spadix longer than spathe</td><td rowspan="1" colspan="1">
                      <bold>16</bold>
                    </td></tr><tr><td rowspan="1" colspan="1">–</td><td rowspan="1" colspan="1">Spadix as long as or shorter than spathe</td><td rowspan="1" colspan="1">
                      <bold>18</bold>
                    </td></tr><tr><td rowspan="1" colspan="1">16</td><td rowspan="1" colspan="1">Staminodes folded 180° apically</td><td rowspan="1" colspan="1">
                      <bold>
                        <italic>
                          <tp:taxon-name><tp:taxon-name-part taxon-name-part-type="genus" reg="Typhonium">T.</tp:taxon-name-part><tp:taxon-name-part taxon-name-part-type="species" reg="phuocbinhense">phuocbinhense</tp:taxon-name-part></tp:taxon-name>
                        </italic>
                      </bold>
                    </td></tr><tr><td rowspan="1" colspan="1">–</td><td rowspan="1" colspan="1">Staminodes straight up to parallel to axis</td><td rowspan="1" colspan="1">
                      <bold>17</bold>
                    </td></tr><tr><td rowspan="1" colspan="1">17</td><td rowspan="1" colspan="1">Male zone cylindrical, staminodes cylindrical to conical</td><td rowspan="1" colspan="1">
                      <bold>
                        <italic>
                          <tp:taxon-name><tp:taxon-name-part taxon-name-part-type="genus" reg="Typhonium">T.</tp:taxon-name-part><tp:taxon-name-part taxon-name-part-type="species" reg="khonkaenensis">khonkaenensis</tp:taxon-name-part></tp:taxon-name>
                        </italic>
                      </bold>
                    </td></tr><tr><td rowspan="1" colspan="1">–</td><td rowspan="1" colspan="1">Male zone subglobose, staminodes clavate</td><td rowspan="1" colspan="1">
                      <bold>
                        <italic>
                          <tp:taxon-name><tp:taxon-name-part taxon-name-part-type="genus" reg="Typhonium">T.</tp:taxon-name-part><tp:taxon-name-part taxon-name-part-type="species" reg="acetosella">acetosella</tp:taxon-name-part></tp:taxon-name>
                        </italic>
                      </bold>
                    </td></tr><tr><td rowspan="1" colspan="1">18</td><td rowspan="1" colspan="1">Leaves developing bulbils at the top and/or the base, upper surface ften grey variegated</td><td rowspan="1" colspan="1">
                      <bold>
                        <italic>
                          <tp:taxon-name><tp:taxon-name-part taxon-name-part-type="genus" reg="Typhonium">T.</tp:taxon-name-part><tp:taxon-name-part taxon-name-part-type="species" reg="cordifolium">cordifolium</tp:taxon-name-part></tp:taxon-name>
                        </italic>
                      </bold>
                    </td></tr><tr><td rowspan="1" colspan="1">–</td><td rowspan="1" colspan="1">Not as above</td><td rowspan="1" colspan="1">
                      <bold>19</bold>
                    </td></tr><tr><td rowspan="1" colspan="1">19</td><td rowspan="1" colspan="1">Spathe limb very strongly circinnately recoiled over the entire length</td><td rowspan="1" colspan="1">
                      <bold>
                        <italic>
                          <tp:taxon-name><tp:taxon-name-part taxon-name-part-type="genus" reg="Typhonium">T.</tp:taxon-name-part><tp:taxon-name-part taxon-name-part-type="species" reg="circinnatum">circinnatum</tp:taxon-name-part></tp:taxon-name>
                        </italic>
                      </bold>
                    </td></tr><tr><td rowspan="1" colspan="1">–</td><td rowspan="1" colspan="1">Not as above</td><td rowspan="1" colspan="1">
                      <bold>20</bold>
                    </td></tr><tr><td rowspan="1" colspan="1">20</td><td rowspan="1" colspan="1">Tuber producing rhizomatous offsets about 5 cm apart</td><td rowspan="1" colspan="1">
                      <bold>
                        <italic>
                          <tp:taxon-name><tp:taxon-name-part taxon-name-part-type="genus" reg="Typhonium">T.</tp:taxon-name-part><tp:taxon-name-part taxon-name-part-type="species" reg="rhizomatosum">rhizomatosum</tp:taxon-name-part></tp:taxon-name>
                        </italic>
                      </bold>
                    </td></tr><tr><td rowspan="1" colspan="1">–</td><td rowspan="1" colspan="1">Not as above</td><td rowspan="1" colspan="1">
                      <bold>21</bold>
                    </td></tr><tr><td rowspan="1" colspan="1">21</td><td rowspan="1" colspan="1">Staminodes ≤ 3 mm long</td><td rowspan="1" colspan="1">
                      <bold>22</bold>
                    </td></tr><tr><td rowspan="1" colspan="1">–</td><td rowspan="1" colspan="1">Staminodes &gt; 5 mm long</td><td rowspan="1" colspan="1">
                      <bold>23</bold>
                    </td></tr><tr><td rowspan="1" colspan="1">22</td><td rowspan="1" colspan="1">Spathe tube above the ground; spathe limb oblong-elliptic, with obtuse apex</td><td rowspan="1" colspan="1">
                      <bold>
                        <italic>
                          <tp:taxon-name><tp:taxon-name-part taxon-name-part-type="genus" reg="Typhonium">T.</tp:taxon-name-part><tp:taxon-name-part taxon-name-part-type="species" reg="obtusum">obtusum</tp:taxon-name-part></tp:taxon-name>
                        </italic>
                      </bold>
                    </td></tr><tr><td rowspan="1" colspan="1">–</td><td rowspan="1" colspan="1">Spathe tube underground; spathe limb triangular ovate, with acute apex</td><td rowspan="1" colspan="1">
                      <bold>
                        <italic>
                          <tp:taxon-name><tp:taxon-name-part taxon-name-part-type="genus" reg="Typhonium">T.</tp:taxon-name-part><tp:taxon-name-part taxon-name-part-type="species" reg="vietnamense">vietnamense</tp:taxon-name-part></tp:taxon-name>
                        </italic>
                      </bold>
                    </td></tr><tr><td rowspan="1" colspan="1">23</td><td rowspan="1" colspan="1">Staminodes red with a light yellow acumen, upward straight or slightly curved</td><td rowspan="1" colspan="1">
                      <bold>
                        <italic>
                          <tp:taxon-name><tp:taxon-name-part taxon-name-part-type="genus" reg="Typhonium">T.</tp:taxon-name-part><tp:taxon-name-part taxon-name-part-type="species" reg="blumei">blumei</tp:taxon-name-part></tp:taxon-name>
                        </italic>
                      </bold>
                    </td></tr><tr><td rowspan="1" colspan="1">–</td><td rowspan="1" colspan="1">Staminodes whitish, curly</td><td rowspan="1" colspan="1">
                      <bold>
                        <italic>
                          <tp:taxon-name><tp:taxon-name-part taxon-name-part-type="genus" reg="Typhonium">T.</tp:taxon-name-part><tp:taxon-name-part taxon-name-part-type="species" reg="trilobatum">trilobatum</tp:taxon-name-part></tp:taxon-name>
                        </italic>
                      </bold>
                    </td></tr></tbody></table></table-wrap></sec></tp:treatment-sec><ref-list><ref id="B11"><mixed-citation xmlns:xlink="http://www.w3.org/1999/xlink" xlink:type="simple">IUCN Standards and Petitions Subcommittee (<year>2022</year>) Guidelines for using IUCN Red List Categories and Criteria. Version 15. Prepared by the Standards and Petitions Subcommittee. <ext-link xlink:href="https://www.iucnredlist.org/documents/RedListGuidelines.pdf" ext-link-type="uri" xlink:type="simple">https://www.iucnredlist.org/documents/RedListGuidelines.pdf</ext-link> [Accessed 31 January 2024]</mixed-citation></ref><ref id="B15"><mixed-citation xmlns:xlink="http://www.w3.org/1999/xlink" xlink:type="simple"><person-group><name name-style="western"><surname>Murata</surname><given-names>J</given-names></name><name name-style="western"><surname>Ohi-Toma</surname><given-names>T</given-names></name><name name-style="western"><surname>Tanaka</surname><given-names>N</given-names></name></person-group> (<year>2010</year>) <article-title>New or noteworthy plant collections from Myanmar (4): <italic><tp:taxon-name><tp:taxon-name-part taxon-name-part-type="genus">Typhonium</tp:taxon-name-part><tp:taxon-name-part taxon-name-part-type="species">cordifolium</tp:taxon-name-part></tp:taxon-name></italic> and two new species, <italic><tp:taxon-name><tp:taxon-name-part taxon-name-part-type="genus">T.</tp:taxon-name-part><tp:taxon-name-part taxon-name-part-type="species">neogracile</tp:taxon-name-part></tp:taxon-name></italic> and <italic><tp:taxon-name><tp:taxon-name-part taxon-name-part-type="genus">T.</tp:taxon-name-part><tp:taxon-name-part taxon-name-part-type="species">praecox</tp:taxon-name-part></tp:taxon-name></italic> (<tp:taxon-name><tp:taxon-name-part taxon-name-part-type="family">Araceae</tp:taxon-name-part></tp:taxon-name>).</article-title><source>Shokubutsu Kenkyu Zasshi</source><volume>85</volume>: <fpage>1</fpage>–<lpage>7</lpage>.</mixed-citation></ref><ref id="B1"><mixed-citation xmlns:xlink="http://www.w3.org/1999/xlink" xlink:type="simple"><person-group><name name-style="western"><surname>Boyce</surname><given-names>PC</given-names></name><name name-style="western"><surname>Sookchaloem</surname><given-names>D</given-names></name><name name-style="western"><surname>Hetterscheid</surname><given-names>WL</given-names></name><name name-style="western"><surname>Gusman</surname><given-names>G</given-names></name><name name-style="western"><surname>Jacobsen</surname><given-names>N</given-names></name><name name-style="western"><surname>Idei</surname><given-names>T</given-names></name><name name-style="western"><surname>Nguyen</surname><given-names>VD</given-names></name></person-group> (<year>2012</year>) <article-title><tp:taxon-name><tp:taxon-name-part taxon-name-part-type="family">Araceae</tp:taxon-name-part></tp:taxon-name>.</article-title><source>Flora of Thailand</source><volume>11</volume>: <fpage>101</fpage>–<lpage>321</lpage>.</mixed-citation></ref><ref id="B25"><mixed-citation xmlns:xlink="http://www.w3.org/1999/xlink" xlink:type="simple"><person-group><name name-style="western"><surname>Nguyen-Phi</surname><given-names>N</given-names></name><name name-style="western"><surname>Van</surname><given-names>HT</given-names></name><name name-style="western"><surname>Luu</surname><given-names>HT</given-names></name></person-group> (<year>2023</year>) <article-title><italic><tp:taxon-name><tp:taxon-name-part taxon-name-part-type="genus">Typhonium</tp:taxon-name-part><tp:taxon-name-part taxon-name-part-type="species">rhizomatosum</tp:taxon-name-part></tp:taxon-name></italic> (<tp:taxon-name><tp:taxon-name-part taxon-name-part-type="family">Araceae</tp:taxon-name-part></tp:taxon-name>), a new record for the flora of Vietnam.</article-title><source>Academia Journal of Biology</source><volume>45</volume>(<issue>3</issue>): <fpage>125</fpage>–<lpage>131</lpage>. <ext-link xlink:href="10.15625/2615-9023/18612" ext-link-type="doi" xlink:type="simple">https://doi.org/10.15625/2615-9023/18612</ext-link></mixed-citation></ref><ref id="B32"><mixed-citation xmlns:xlink="http://www.w3.org/1999/xlink" xlink:type="simple"><person-group><name name-style="western"><surname>Sriboonma</surname><given-names>D</given-names></name><name name-style="western"><surname>Murata</surname><given-names>J</given-names></name><name name-style="western"><surname>Iwatsuki</surname><given-names>K</given-names></name></person-group> (<year>1994</year>) <article-title>Revision of <italic><tp:taxon-name><tp:taxon-name-part taxon-name-part-type="genus">Typhonium</tp:taxon-name-part></tp:taxon-name></italic> (<tp:taxon-name><tp:taxon-name-part taxon-name-part-type="family">Araceae</tp:taxon-name-part></tp:taxon-name>). Journal of the Faculty of Science, University of Tokyo Section III.</article-title><source>Botany</source><volume>15</volume>: <fpage>255</fpage>–<lpage>313</lpage>.</mixed-citation></ref><ref id="B12"><mixed-citation xmlns:xlink="http://www.w3.org/1999/xlink" xlink:type="simple"><person-group><name name-style="western"><surname>King</surname><given-names>G</given-names></name><name name-style="western"><surname>Prain</surname><given-names>D</given-names></name></person-group> (<year>1898</year>) <article-title>Descriptions of some new plants from the north-eastern frontiers of India.</article-title><source>Journal of the Asiatic Society of Bengal</source><volume>67</volume>: <fpage>284</fpage>–<lpage>305</lpage>.</mixed-citation></ref><ref id="B9"><mixed-citation xmlns:xlink="http://www.w3.org/1999/xlink" xlink:type="simple"><person-group><name name-style="western"><surname>Hetterscheid</surname><given-names>W</given-names></name><name name-style="western"><surname>Sookchaloem</surname><given-names>D</given-names></name><name name-style="western"><surname>Murata</surname><given-names>J</given-names></name></person-group> (<year>2001</year>) <article-title><italic><tp:taxon-name><tp:taxon-name-part taxon-name-part-type="genus">Typhonium</tp:taxon-name-part></tp:taxon-name></italic> (<tp:taxon-name><tp:taxon-name-part taxon-name-part-type="family">Araceae</tp:taxon-name-part></tp:taxon-name>) of Thailand: New species and a revised key.</article-title><source>Aroideana</source><volume>24</volume>: <fpage>30</fpage>–<lpage>55</lpage>.</mixed-citation></ref></ref-list></tp:taxon-treatment>
